# Supplementary material for: How to nudge students toward healthier snacks? Consumer neuroscience insights on multisensory nudge interventions in university vending machines
Source: PLoS One. 2025 Jun 26;20(6):e0325804. doi: 10.1371/journal.pone.0325804 (PMC12200691; doi:10.1371/journal.pone.0325804)
Supplement: S1 Table — Internal reliability analysis for the perceived Health dimension of the preliminary snack classification questionnaire. (XSXL) [file pone.0325804.s003.xlsx]

## Sheet: Foglio1
Health	N items	Cronbach’s alpha
The product…	6	0.98
“Is high in fiber”
“Keeps me healthy”
“Is nutritious”
“Contains a lot of vitamins and minerals”
“Is high in protein”
“Is good for my skin, teeth, hair, nails”
