# Supplementary material for: How to nudge students toward healthier snacks? Consumer neuroscience insights on multisensory nudge interventions in university vending machines
Source: PLoS One. 2025 Jun 26;20(6):e0325804. doi: 10.1371/journal.pone.0325804 (PMC12200691; doi:10.1371/journal.pone.0325804)
Supplement: S2 Table — Perceived health scores (M) of the 26 snacks presented in the vending machine. Snacks categorized as “healthy” (above the median) are highlighted in gray. Products (11, 12, etc.) are named according to the original nomenclature of the real vending machine that was replicated. “Product Type” column specifies the category of each snack. (XSXL) [file pone.0325804.s004.xlsx]

## Sheet: Foglio1
Product Name	Product Type	Health
Product 11	chips	8.16
Product 12	breadsticks	11.88
Product 13	light yogurt cake	9.18
Product 21	bacon chips	8.14
Product 22	fruit cake	8.54
Product 23	chocolate cake	8.49
Product 31	flatbread	11.19
Product 32	fruit mix	20.35
Product 33	breadsticks	10.71
Product 34	chocolate cookies	7.48
Product 35	milk & chocolate bar	7.95
Product 41	rice cookies	11.05
Product 42	crackers	9.85
Product 43	vanilla bar	9.01
Product 44	chocolate & orange cake	7.59
Product 45	chocolate brownie	8.16
Product 51	chocolate brownie	7.7
Product 52	chocolate bar	7.38
Product 53	fruit mix	20.57
Product 54	chocolate & caramel bar	7.19
Product 55	chocolate & nuts bar	7.97
Product 61	pear juice	13.29
Product 62	peach juice	13.28
Product 63	berry juice	14.55
Product 64	chocolate cookies	7.62
Product 65	chocolate & caramel bar	7.28
Median		8.52
